# Supplementary material for: WNT signaling coordinately controls mouse limb bud outgrowth and establishment of the digit-interdigit pattern
Source: Development. 2025 Jun 10;152(11):dev204606. doi: 10.1242/dev.204606 (PMC12188246; doi:10.1242/dev.204606)
Supplement: Table S2. — DEGs were split into three clusters based on their temporal fold-change expression profiles. Linked to Fig. 1D. [file develop-152-204606-TableS2.xlsx]

## Sheet: Table S2
gene_id	gene_short_name	cluster
ENSMUSG00000025980	Hspd1	a
ENSMUSG00000064294	Aox3	a
ENSMUSG00000004872	Pax3	a
ENSMUSG00000034486	Gbx2	a
ENSMUSG00000007805	Twist2	a
ENSMUSG00000026278	Bok	a
ENSMUSG00000004552	Ctse	a
ENSMUSG00000026452	Syt2	a
ENSMUSG00000042793	Lgr6	a
ENSMUSG00000026418	Tnni1	a
ENSMUSG00000026394	Atp6v1g3	a
ENSMUSG00000073530	Pappa2	a
ENSMUSG00000026572	Tbx19	a
ENSMUSG00000073489	Ifi204	a
ENSMUSG00000039748	Exo1	a
ENSMUSG00000026630	Batf3	a
ENSMUSG00000026669	Mcm10	a
ENSMUSG00000026676	Ccdc3	a
ENSMUSG00000039476	Prrx2	a
ENSMUSG00000000247	Lhx2	a
ENSMUSG00000075304	Sp5	a
ENSMUSG00000070880	Gad1	a
ENSMUSG00000056436	Cyct	a
ENSMUSG00000027014	Cwc22	a
ENSMUSG00000048482	Bdnf	a
ENSMUSG00000074934	Grem1	a
ENSMUSG00000039092	Sptlc3	a
ENSMUSG00000032852	Rspo4	a
ENSMUSG00000027596	a	a
ENSMUSG00000084897	Gm14226	a
ENSMUSG00000027597	Ahcy	a
ENSMUSG00000017861	Mybl2	a
ENSMUSG00000074575	Kcng1	a
ENSMUSG00000028640	Tfap2c	a
ENSMUSG00000078870	Gm14410	a
ENSMUSG00000094786	Gm14403	a
ENSMUSG00000069041	Slc25a31	a
ENSMUSG00000027737	Slc7a11	a
ENSMUSG00000033981	Gria2	a
ENSMUSG00000059743	Fdps	a
ENSMUSG00000027859	Ngf	a
ENSMUSG00000048938	Nr1h5	a
ENSMUSG00000027840	Wnt2b	a
ENSMUSG00000028031	Dkk2	a
ENSMUSG00000028255	Clca1	a
ENSMUSG00000039058	Ak5	a
ENSMUSG00000028179	Cth	a
ENSMUSG00000034926	Dhcr24	a
ENSMUSG00000028613	Lrp8	a
ENSMUSG00000028546	Elavl4	a
ENSMUSG00000043155	Hpdl	a
ENSMUSG00000028680	Plk3	a
ENSMUSG00000028633	Ctps	a
ENSMUSG00000028655	Mfsd2a	a
ENSMUSG00000028871	Rspo1	a
ENSMUSG00000070720	Tmem200b	a
ENSMUSG00000028885	Smpdl3b	a
ENSMUSG00000078521	Aunip	a
ENSMUSG00000028766	Alpl	a
ENSMUSG00000045349	Sh2d5	a
ENSMUSG00000006442	Srm	a
ENSMUSG00000028982	Slc25a33	a
ENSMUSG00000038295	Atg9b	a
ENSMUSG00000045294	Insig1	a
ENSMUSG00000002633	Shh	a
ENSMUSG00000001566	Mnx1	a
ENSMUSG00000013629	Cad	a
ENSMUSG00000067438	Hmx1	a
ENSMUSG00000029095	Ablim2	a
ENSMUSG00000048450	Msx1	a
ENSMUSG00000061535	C1qtnf7	a
ENSMUSG00000000560	Gabra2	a
ENSMUSG00000029211	Gabra4	a
ENSMUSG00000029591	Ung	a
ENSMUSG00000061578	Ksr2	a
ENSMUSG00000029482	Aacs	a
ENSMUSG00000034324	Tmem132c	a
ENSMUSG00000049971	Glt1d1	a
ENSMUSG00000034310	Tmem132d	a
ENSMUSG00000081683	Fzd10	a
ENSMUSG00000029757	Dync1i1	a
ENSMUSG00000061762	Tac1	a
ENSMUSG00000079679	Vwde	a
ENSMUSG00000079654	Prrt4	a
ENSMUSG00000071553	Cpa2	a
ENSMUSG00000029830	Svopl	a
ENSMUSG00000005503	Evx1	a
ENSMUSG00000072476	Gm9008	a
ENSMUSG00000005667	Mthfd2	a
ENSMUSG00000034777	Vax2	a
ENSMUSG00000038115	Ano2	a
ENSMUSG00000030268	Bcat1	a
ENSMUSG00000033967	Rnf225	a
ENSMUSG00000001918	Slc1a5	a
ENSMUSG00000002068	Ccne1	a
ENSMUSG00000030470	Csrp3	a
ENSMUSG00000030523	Trpm1	a
ENSMUSG00000053025	Sv2b	a
ENSMUSG00000059146	Ntrk3	a
ENSMUSG00000030609	Aen	a
ENSMUSG00000070462	Tlnrd1	a
ENSMUSG00000008318	Relt	a
ENSMUSG00000042462	Dctpp1	a
ENSMUSG00000091002	Tcerg1l	a
ENSMUSG00000061723	Tnnt3	a
ENSMUSG00000050917	Fgf4	a
ENSMUSG00000040675	Mthfd1l	a
ENSMUSG00000000296	Tpd52l1	a
ENSMUSG00000038151	Prdm1	a
ENSMUSG00000003227	Edar	a
ENSMUSG00000020089	Ppa1	a
ENSMUSG00000020075	Ddx21	a
ENSMUSG00000033105	Lss	a
ENSMUSG00000051067	Lingo3	a
ENSMUSG00000020053	Igf1	a
ENSMUSG00000019960	Dusp6	a
ENSMUSG00000020140	Lgr5	a
ENSMUSG00000020218	Wif1	a
ENSMUSG00000031530	Dusp4	a
ENSMUSG00000031636	Pdlim3	a
ENSMUSG00000031604	Msmo1	a
ENSMUSG00000035964	Tmem59l	a
ENSMUSG00000007888	Crlf1	a
ENSMUSG00000031661	Nkd1	a
ENSMUSG00000055368	Slc6a2	a
ENSMUSG00000031906	Smpd3	a
ENSMUSG00000031837	Necab2	a
ENSMUSG00000040010	Slc7a5	a
ENSMUSG00000031972	Acta1	a
ENSMUSG00000050751	Pgbd5	a
ENSMUSG00000079391	Gm2974	a
ENSMUSG00000079388	2610042L04Rik	a
ENSMUSG00000094132	Gm3264	a
ENSMUSG00000095681	Gm8281	a
ENSMUSG00000096904	Lamtor3-ps	a
ENSMUSG00000093985	Gm10406	a
ENSMUSG00000092167	Gm3696	a
ENSMUSG00000090363	Gm3512	a
ENSMUSG00000091617	Gm3752	a
ENSMUSG00000045201	Lrrc3b	a
ENSMUSG00000093979	Gm2237	a
ENSMUSG00000042354	Gnl3	a
ENSMUSG00000049235	Gm7324	a
ENSMUSG00000021835	Bmp4	a
ENSMUSG00000002324	Rec8	a
ENSMUSG00000048582	Gja3	a
ENSMUSG00000060548	Tnfrsf19	a
ENSMUSG00000046049	Rp1l1	a
ENSMUSG00000003469	Phyhip	a
ENSMUSG00000041703	Zic5	a
ENSMUSG00000032193	Ldlr	a
ENSMUSG00000048534	Jaml	a
ENSMUSG00000042195	Slc35f2	a
ENSMUSG00000046167	Gldn	a
ENSMUSG00000032281	Acsbg1	a
ENSMUSG00000032291	Crabp1	a
ENSMUSG00000034839	Larp6	a
ENSMUSG00000043719	Col6a6	a
ENSMUSG00000091345	Col6a5	a
ENSMUSG00000034115	Scn11a	a
ENSMUSG00000000782	Tcf7	a
ENSMUSG00000036264	Fstl4	a
ENSMUSG00000020268	Lyrm7	a
ENSMUSG00000037335	Hand1	a
ENSMUSG00000020534	Shmt1	a
ENSMUSG00000033044	Dhrs7c	a
ENSMUSG00000020901	Pik3r5	a
ENSMUSG00000060938	Rpl26	a
ENSMUSG00000000632	Sez6	a
ENSMUSG00000037278	Tmem97	a
ENSMUSG00000037601	Nme1	a
ENSMUSG00000018973	Hoxb1	a
ENSMUSG00000043439	Epop	a
ENSMUSG00000017499	Cdc6	a
ENSMUSG00000051617	Krt9	a
ENSMUSG00000017724	Etv4	a
ENSMUSG00000001494	Sost	a
ENSMUSG00000051455	Meioc	a
ENSMUSG00000061086	Myl4	a
ENSMUSG00000000142	Axin2	a
ENSMUSG00000025572	Tmc6	a
ENSMUSG00000042988	Notum	a
ENSMUSG00000039321	Uts2r	a
ENSMUSG00000045410	Akr1e1	a
ENSMUSG00000058258	Idi1	a
ENSMUSG00000052981	Ube2ql1	a
ENSMUSG00000049538	Adamts16	a
ENSMUSG00000021567	Nkd2	a
ENSMUSG00000074715	Ccl28	a
ENSMUSG00000037169	Mycn	a
ENSMUSG00000073197	5730507C01Rik	a
ENSMUSG00000020649	Rrm2	a
ENSMUSG00000035799	Twist1	a
ENSMUSG00000090121	Abhd12b	a
ENSMUSG00000075707	Dio3	a
ENSMUSG00000060950	Trmt61a	a
ENSMUSG00000022269	Marchf11	a
ENSMUSG00000022367	Has2	a
ENSMUSG00000022351	Sqle	a
ENSMUSG00000006378	Gcat	a
ENSMUSG00000062760	Shisal1	a
ENSMUSG00000075408	Smim41	a
ENSMUSG00000013089	Etv5	a
ENSMUSG00000047261	Gap43	a
ENSMUSG00000036304	Zdhhc23	a
ENSMUSG00000092009	Myh15	a
ENSMUSG00000062327	T	a
ENSMUSG00000047786	Lix1	a
ENSMUSG00000008482	Rnf151	a
ENSMUSG00000024036	Slc37a1	a
ENSMUSG00000073411	H2-D1	a
ENSMUSG00000073409	H2-Q6	a
ENSMUSG00000060550	H2-Q7	a
ENSMUSG00000032796	Lama1	a
ENSMUSG00000024053	Emilin2	a
ENSMUSG00000038541	Srd5a2	a
ENSMUSG00000024245	Tmem178	a
ENSMUSG00000059898	Dsc3	a
ENSMUSG00000061808	Ttr	a
ENSMUSG00000024427	Spry4	a
ENSMUSG00000024471	Myot	a
ENSMUSG00000071847	Apcdd1	a
ENSMUSG00000053846	Lipg	a
ENSMUSG00000024907	Gal	a
ENSMUSG00000024640	Psat1	a
ENSMUSG00000048138	Dmrt2	a
ENSMUSG00000024827	Gldc	a
ENSMUSG00000024776	Stambpl1	a
ENSMUSG00000025020	Slit1	a
ENSMUSG00000035049	Rrp12	a
ENSMUSG00000018822	Sfrp5	a
ENSMUSG00000025219	Fgf8	a
ENSMUSG00000099032	Tcf24	b
ENSMUSG00000016918	Sulf1	b
ENSMUSG00000026109	Tmeff2	b
ENSMUSG00000045954	Cavin2	b
ENSMUSG00000062939	Stat4	b
ENSMUSG00000026100	Mstn	b
ENSMUSG00000045005	Fzd5	b
ENSMUSG00000061816	Myl1	b
ENSMUSG00000073650	Catip	b
ENSMUSG00000036766	Dner	b
ENSMUSG00000026251	Chrnd	b
ENSMUSG00000026253	Chrng	b
ENSMUSG00000014602	Kif1a	b
ENSMUSG00000047496	Rnf152	b
ENSMUSG00000052688	Rab7b	b
ENSMUSG00000070644	Etnk2	b
ENSMUSG00000041577	Prelp	b
ENSMUSG00000041559	Fmod	b
ENSMUSG00000042451	Mybph	b
ENSMUSG00000042429	Adora1	b
ENSMUSG00000026459	Myog	b
ENSMUSG00000026414	Tnnt2	b
ENSMUSG00000026407	Cacna1s	b
ENSMUSG00000052726	Kcnt2	b
ENSMUSG00000042671	Rgs8	b
ENSMUSG00000004110	Cacna1e	b
ENSMUSG00000033544	Angptl1	b
ENSMUSG00000026649	Cfap126	b
ENSMUSG00000058715	Fcer1g	b
ENSMUSG00000007097	Atp1a2	b
ENSMUSG00000070504	Fcrl6	b
ENSMUSG00000026489	Coq8a	b
ENSMUSG00000026610	Esrrg	b
ENSMUSG00000004113	Cacna1b	b
ENSMUSG00000009214	Mymk	b
ENSMUSG00000047363	Cstad	b
ENSMUSG00000026870	Cutal	b
ENSMUSG00000026950	Neb	b
ENSMUSG00000060988	Galnt13	b
ENSMUSG00000026832	Cytip	b
ENSMUSG00000075318	Scn2a	b
ENSMUSG00000075316	Scn9a	b
ENSMUSG00000005232	G6pc2	b
ENSMUSG00000075307	Klhl41	b
ENSMUSG00000027107	Chrna1	b
ENSMUSG00000075273	Ttc30b	b
ENSMUSG00000051747	Ttn	b
ENSMUSG00000040495	Chrm4	b
ENSMUSG00000027215	Cd82	b
ENSMUSG00000061311	Rag1	b
ENSMUSG00000027188	Pamr1	b
ENSMUSG00000074968	Ano3	b
ENSMUSG00000023236	Scg5	b
ENSMUSG00000068614	Actc1	b
ENSMUSG00000040093	Bmf	b
ENSMUSG00000098488	Pla2g4b	b
ENSMUSG00000074771	Ankef1	b
ENSMUSG00000027416	Otor	b
ENSMUSG00000074736	Syndig1	b
ENSMUSG00000032715	Trib3	b
ENSMUSG00000059361	Nrsn2	b
ENSMUSG00000053141	Ptprt	b
ENSMUSG00000074607	Tox2	b
ENSMUSG00000017002	Slpi	b
ENSMUSG00000016995	Matn4	b
ENSMUSG00000027544	Nfatc2	b
ENSMUSG00000067578	Cbln4	b
ENSMUSG00000027570	Col9a3	b
ENSMUSG00000027574	Nkain4	b
ENSMUSG00000027577	Chrna4	b
ENSMUSG00000027500	Stmn2	b
ENSMUSG00000027536	Chmp4c	b
ENSMUSG00000060913	Trim55	b
ENSMUSG00000037661	Gpr160	b
ENSMUSG00000037625	Cldn11	b
ENSMUSG00000069072	Slc7a14	b
ENSMUSG00000046743	Fat4	b
ENSMUSG00000037016	Frem2	b
ENSMUSG00000034098	Fstl5	b
ENSMUSG00000102692	Dchs2	b
ENSMUSG00000027996	Sfrp2	b
ENSMUSG00000041842	Fhdc1	b
ENSMUSG00000051000	Fam160a1	b
ENSMUSG00000031286	Glt28d2	b
ENSMUSG00000015852	Fcrls	b
ENSMUSG00000027954	Efna1	b
ENSMUSG00000000794	Kcnn3	b
ENSMUSG00000027940	Tpm3	b
ENSMUSG00000027939	Nup210l	b
ENSMUSG00000028150	Rorc	b
ENSMUSG00000015947	Fcgr1	b
ENSMUSG00000038403	Hjv	b
ENSMUSG00000038393	Txnip	b
ENSMUSG00000027875	Hmgcs2	b
ENSMUSG00000027869	Hsd3b6	b
ENSMUSG00000027861	Casq2	b
ENSMUSG00000033377	Palmd	b
ENSMUSG00000028116	Myoz2	b
ENSMUSG00000027971	Ndst4	b
ENSMUSG00000052430	Bmpr1b	b
ENSMUSG00000028360	Slc44a5	b
ENSMUSG00000040037	Negr1	b
ENSMUSG00000045573	Penk	b
ENSMUSG00000028211	Trp53inp1	b
ENSMUSG00000028222	Calb1	b
ENSMUSG00000095139	Pou3f2	b
ENSMUSG00000044288	Cnr1	b
ENSMUSG00000094686	Ccl21a	b
ENSMUSG00000066196	Spag8	b
ENSMUSG00000028341	Nr4a3	b
ENSMUSG00000039579	Grin3a	b
ENSMUSG00000015243	Abca1	b
ENSMUSG00000061540	Orm2	b
ENSMUSG00000028396	2310002L09Rik	b
ENSMUSG00000052684	Jun	b
ENSMUSG00000028519	Dab1	b
ENSMUSG00000028600	Podn	b
ENSMUSG00000034185	6430628N08Rik	b
ENSMUSG00000034171	Faah	b
ENSMUSG00000028637	Ccdc30	b
ENSMUSG00000052135	Foxo6	b
ENSMUSG00000028626	Col9a2	b
ENSMUSG00000090125	Pou3f1	b
ENSMUSG00000001334	Fndc5	b
ENSMUSG00000040533	Matn1	b
ENSMUSG00000028834	Trim63	b
ENSMUSG00000028838	Extl1	b
ENSMUSG00000028803	Nipal3	b
ENSMUSG00000037139	Myom3	b
ENSMUSG00000036995	Asap3	b
ENSMUSG00000028758	Kif17	b
ENSMUSG00000025330	Padi4	b
ENSMUSG00000029001	Fbxo44	b
ENSMUSG00000029070	Mxra8	b
ENSMUSG00000061601	Pclo	b
ENSMUSG00000039934	Gsap	b
ENSMUSG00000029130	Rnf32	b
ENSMUSG00000044576	Garem2	b
ENSMUSG00000029102	Hgfac	b
ENSMUSG00000044716	Dok7	b
ENSMUSG00000029096	Htra3	b
ENSMUSG00000029123	Stk32b	b
ENSMUSG00000049691	Nkx3-2	b
ENSMUSG00000029167	Ppargc1a	b
ENSMUSG00000044827	Tlr1	b
ENSMUSG00000051498	Tlr6	b
ENSMUSG00000029219	Slc10a4	b
ENSMUSG00000029155	Spata18	b
ENSMUSG00000049907	Rasl11b	b
ENSMUSG00000034981	Parm1	b
ENSMUSG00000029314	Gpat3	b
ENSMUSG00000029309	Sparcl1	b
ENSMUSG00000029304	Spp1	b
ENSMUSG00000072774	Zfp951	b
ENSMUSG00000072720	Myo18b	b
ENSMUSG00000043913	Ccdc60	b
ENSMUSG00000029603	Dtx1	b
ENSMUSG00000042647	Acad12	b
ENSMUSG00000029456	Acad10	b
ENSMUSG00000037962	Rflna	b
ENSMUSG00000095789	Nupr1l	b
ENSMUSG00000040557	Mettl27	b
ENSMUSG00000049551	Fzd9	b
ENSMUSG00000006143	Upk3bl	b
ENSMUSG00000004952	Rasa4	b
ENSMUSG00000037411	Serpine1	b
ENSMUSG00000053647	Gper1	b
ENSMUSG00000036526	Card11	b
ENSMUSG00000093910	Zfp853	b
ENSMUSG00000029651	Mtus2	b
ENSMUSG00000047735	Samd9l	b
ENSMUSG00000032625	Thsd7a	b
ENSMUSG00000039904	Gpr37	b
ENSMUSG00000049939	Lrrc4	b
ENSMUSG00000029925	Tbxas1	b
ENSMUSG00000057716	Tmem178b	b
ENSMUSG00000053007	Creb5	b
ENSMUSG00000086040	Wipf3	b
ENSMUSG00000019124	Scrn1	b
ENSMUSG00000038065	Mturn	b
ENSMUSG00000004347	Pde1c	b
ENSMUSG00000045441	Gprin3	b
ENSMUSG00000054474	Thnsl2	b
ENSMUSG00000055027	Smyd1	b
ENSMUSG00000033508	Asprv1	b
ENSMUSG00000059187	Tafa1	b
ENSMUSG00000044086	Lmod3	b
ENSMUSG00000030075	Cntn3	b
ENSMUSG00000064293	Cntn4	b
ENSMUSG00000009394	Syn2	b
ENSMUSG00000030134	Rasgef1a	b
ENSMUSG00000030111	A2m	b
ENSMUSG00000040613	Apobec1	b
ENSMUSG00000030351	Tspan11	b
ENSMUSG00000030359	Pzp	b
ENSMUSG00000041540	Sox5	b
ENSMUSG00000030255	Sspn	b
ENSMUSG00000040187	Arntl2	b
ENSMUSG00000040121	Rep15	b
ENSMUSG00000030306	Tmtc1	b
ENSMUSG00000064179	Tnnt1	b
ENSMUSG00000074272	Ceacam1	b
ENSMUSG00000089661	Mia	b
ENSMUSG00000053522	Lgals7	b
ENSMUSG00000036570	Fxyd1	b
ENSMUSG00000004609	Cd33	b
ENSMUSG00000094152	Slc6a16	b
ENSMUSG00000038239	Hrc	b
ENSMUSG00000040428	Plekha4	b
ENSMUSG00000030834	Abcc6	b
ENSMUSG00000040136	Abcc8	b
ENSMUSG00000055409	Nell1	b
ENSMUSG00000063297	Luzp2	b
ENSMUSG00000055026	Gabrg3	b
ENSMUSG00000074071	Fam169b	b
ENSMUSG00000032776	Mctp2	b
ENSMUSG00000070469	Adamtsl3	b
ENSMUSG00000038570	Saxo2	b
ENSMUSG00000030616	Sytl2	b
ENSMUSG00000052572	Dlg2	b
ENSMUSG00000051515	Fam181b	b
ENSMUSG00000042797	Aqp11	b
ENSMUSG00000070424	Art5	b
ENSMUSG00000031027	Stk33	b
ENSMUSG00000007279	Scube2	b
ENSMUSG00000005686	Ampd3	b
ENSMUSG00000051910	Sox6	b
ENSMUSG00000046182	Gsg1l	b
ENSMUSG00000030730	Atp2a1	b
ENSMUSG00000030683	Sez6l2	b
ENSMUSG00000030672	Mylpf	b
ENSMUSG00000041836	Ptpre	b
ENSMUSG00000025515	Muc2	b
ENSMUSG00000031097	Tnni2	b
ENSMUSG00000009246	Trpm5	b
ENSMUSG00000000154	Slc22a18	b
ENSMUSG00000040653	Ppp1r14c	b
ENSMUSG00000019768	Esr1	b
ENSMUSG00000079685	Ulbp1	b
ENSMUSG00000039981	Zc3h12d	b
ENSMUSG00000019832	Rab32	b
ENSMUSG00000015501	Hivep2	b
ENSMUSG00000039891	Txlnb	b
ENSMUSG00000019990	Pde7b	b
ENSMUSG00000049420	Tmem200a	b
ENSMUSG00000019880	Rspo3	b
ENSMUSG00000044499	Hs3st5	b
ENSMUSG00000071324	Armc2	b
ENSMUSG00000044770	Scml4	b
ENSMUSG00000019848	Popdc3	b
ENSMUSG00000056073	Grik2	b
ENSMUSG00000020067	Mypn	b
ENSMUSG00000046807	Lrrc75b	b
ENSMUSG00000033318	Gstt2	b
ENSMUSG00000020135	Apc2	b
ENSMUSG00000034949	Zfr2	b
ENSMUSG00000078439	Smim24	b
ENSMUSG00000112640	Gm32687	b
ENSMUSG00000020034	Tcp11l2	b
ENSMUSG00000020014	Cfap54	b
ENSMUSG00000019888	Mgat4c	b
ENSMUSG00000053825	Ppfia2	b
ENSMUSG00000035948	Acss3	b
ENSMUSG00000047642	D930020B18Rik	b
ENSMUSG00000034613	Ppm1h	b
ENSMUSG00000025400	Tac2	b
ENSMUSG00000044005	Gls2	b
ENSMUSG00000018166	Erbb3	b
ENSMUSG00000039057	Myo16	b
ENSMUSG00000031489	Adrb3	b
ENSMUSG00000039661	Dusp26	b
ENSMUSG00000079057	Cyp4v3	b
ENSMUSG00000031626	Sorbs2	b
ENSMUSG00000031647	Mfap3l	b
ENSMUSG00000054162	Spock3	b
ENSMUSG00000031803	B3gnt3	b
ENSMUSG00000036510	Cdh8	b
ENSMUSG00000031880	Rrad	b
ENSMUSG00000031952	Chst5	b
ENSMUSG00000055435	Maf	b
ENSMUSG00000046714	Foxc2	b
ENSMUSG00000000739	Sult5a1	b
ENSMUSG00000091754	Gm3636	b
ENSMUSG00000048502	Duxbl1	b
ENSMUSG00000021895	Arhgef3	b
ENSMUSG00000042485	Mustn1	b
ENSMUSG00000091898	Tnnc1	b
ENSMUSG00000051506	Wdfy4	b
ENSMUSG00000021950	Anxa8	b
ENSMUSG00000021803	Cdhr1	b
ENSMUSG00000096001	2610528A11Rik	b
ENSMUSG00000071489	Ptgdr	b
ENSMUSG00000004558	Ndrg2	b
ENSMUSG00000053093	Myh7	b
ENSMUSG00000035296	Sgcg	b
ENSMUSG00000022018	Rgcc	b
ENSMUSG00000022025	Cnmd	b
ENSMUSG00000036422	Pcdh8	b
ENSMUSG00000055421	Pcdh9	b
ENSMUSG00000022122	Ednrb	b
ENSMUSG00000075478	Slitrk1	b
ENSMUSG00000022129	Dct	b
ENSMUSG00000025558	Dock9	b
ENSMUSG00000019066	Rab3d	b
ENSMUSG00000031963	Bmper	b
ENSMUSG00000085576	Dpy19l2	b
ENSMUSG00000031994	Adamts8	b
ENSMUSG00000032033	Barx2	b
ENSMUSG00000032122	Slc37a2	b
ENSMUSG00000038112	AW551984	b
ENSMUSG00000037705	Tecta	b
ENSMUSG00000032089	Il10ra	b
ENSMUSG00000053199	Arhgap20	b
ENSMUSG00000078307	AI593442	b
ENSMUSG00000042045	Sln	b
ENSMUSG00000032243	Itga11	b
ENSMUSG00000053040	Aph1c	b
ENSMUSG00000013584	Aldh1a2	b
ENSMUSG00000062151	Unc13c	b
ENSMUSG00000044976	Wdr72	b
ENSMUSG00000034858	Fam214a	b
ENSMUSG00000044938	Klhl31	b
ENSMUSG00000039313	Minar1	b
ENSMUSG00000032456	Nmnat3	b
ENSMUSG00000032537	Ephb1	b
ENSMUSG00000032548	Slco2a1	b
ENSMUSG00000057969	Sema3b	b
ENSMUSG00000032503	Arpp21	b
ENSMUSG00000032446	Eomes	b
ENSMUSG00000010651	Acaa1b	b
ENSMUSG00000034614	Pik3ip1	b
ENSMUSG00000049721	Gal3st1	b
ENSMUSG00000057897	Camk2b	b
ENSMUSG00000020429	Igfbp1	b
ENSMUSG00000048834	Vstm2a	b
ENSMUSG00000049811	Fam161a	b
ENSMUSG00000020159	Gabrp	b
ENSMUSG00000057098	Ebf1	b
ENSMUSG00000078851	H2aw	b
ENSMUSG00000061462	Obscn	b
ENSMUSG00000009900	Wnt3a	b
ENSMUSG00000049892	Rasd1	b
ENSMUSG00000020542	Myocd	b
ENSMUSG00000055775	Myh8	b
ENSMUSG00000060180	Myh13	b
ENSMUSG00000041329	Atp1b2	b
ENSMUSG00000020828	Pld2	b
ENSMUSG00000005951	Shpk	b
ENSMUSG00000018845	Unc45b	b
ENSMUSG00000082101	Slfn14	b
ENSMUSG00000048616	Nog	b
ENSMUSG00000047773	Ankfn1	b
ENSMUSG00000044177	Wfikkn2	b
ENSMUSG00000020865	Abcc3	b
ENSMUSG00000039084	Chad	b
ENSMUSG00000035775	Krt20	b
ENSMUSG00000014198	Zfp385c	b
ENSMUSG00000035112	Wnk4	b
ENSMUSG00000019590	Cyb561	b
ENSMUSG00000020620	Abca8b	b
ENSMUSG00000018800	Abca5	b
ENSMUSG00000041695	Kcnj2	b
ENSMUSG00000000567	Sox9	b
ENSMUSG00000000202	Btbd17	b
ENSMUSG00000034652	Cd300a	b
ENSMUSG00000020734	Grin2c	b
ENSMUSG00000020793	Galr2	b
ENSMUSG00000025582	Nptx1	b
ENSMUSG00000025150	Cbr2	b
ENSMUSG00000078249	Hmga1b	b
ENSMUSG00000025170	Rab40b	b
ENSMUSG00000052551	Adarb2	b
ENSMUSG00000021313	Ryr2	b
ENSMUSG00000052374	Actn2	b
ENSMUSG00000041324	Inhba	b
ENSMUSG00000021314	Amph	b
ENSMUSG00000021340	Gpld1	b
ENSMUSG00000050295	Foxc1	b
ENSMUSG00000044951	Mylk4	b
ENSMUSG00000044566	Cage1	b
ENSMUSG00000054728	Phactr1	b
ENSMUSG00000038132	Rbm24	b
ENSMUSG00000021390	Ogn	b
ENSMUSG00000047842	Diras2	b
ENSMUSG00000014164	Klhl3	b
ENSMUSG00000055254	Ntrk2	b
ENSMUSG00000033063	Cntnap3	b
ENSMUSG00000021684	Pde8b	b
ENSMUSG00000021680	Crhbp	b
ENSMUSG00000092116	Gm10320	b
ENSMUSG00000021765	Fst	b
ENSMUSG00000021730	Hcn1	b
ENSMUSG00000020641	Rsad2	b
ENSMUSG00000035860	Cdhr3	b
ENSMUSG00000036295	Lrrn3	b
ENSMUSG00000061603	Akap6	b
ENSMUSG00000021010	Npas3	b
ENSMUSG00000073079	Srp54a	b
ENSMUSG00000034258	Flvcr2	b
ENSMUSG00000021255	Esrrb	b
ENSMUSG00000045404	Kcnk13	b
ENSMUSG00000021200	Asb2	b
ENSMUSG00000054150	Syne3	b
ENSMUSG00000021259	Cyp46a1	b
ENSMUSG00000018581	Dnah11	b
ENSMUSG00000064373	Selenop	b
ENSMUSG00000049148	Plcxd3	b
ENSMUSG00000058914	C1qtnf3	b
ENSMUSG00000060735	Rxfp3	b
ENSMUSG00000047497	Adamts12	b
ENSMUSG00000025370	Cdh9	b
ENSMUSG00000040452	Cdh12	b
ENSMUSG00000038725	Pkhd1l1	b
ENSMUSG00000058656	Samd12	b
ENSMUSG00000024479	Mal2	b
ENSMUSG00000037362	Ccn3	b
ENSMUSG00000005125	Ndrg1	b
ENSMUSG00000022594	Lynx1	b
ENSMUSG00000018893	Mb	b
ENSMUSG00000068227	Il2rb	b
ENSMUSG00000078954	Arhgap8	b
ENSMUSG00000058441	Panx2	b
ENSMUSG00000055022	Cntn1	b
ENSMUSG00000063296	Tmem117	b
ENSMUSG00000022483	Col2a1	b
ENSMUSG00000003354	Ccdc65	b
ENSMUSG00000001655	Hoxc13	b
ENSMUSG00000008658	Rbfox1	b
ENSMUSG00000022756	Slc7a4	b
ENSMUSG00000043811	Rtn4r	b
ENSMUSG00000004366	Sst	b
ENSMUSG00000022523	Fgf12	b
ENSMUSG00000060636	Rpl35a	b
ENSMUSG00000049436	Upk1b	b
ENSMUSG00000022790	Igsf11	b
ENSMUSG00000048087	Gm4737	b
ENSMUSG00000035258	Abi3bp	b
ENSMUSG00000068196	Col8a1	b
ENSMUSG00000055540	Epha6	b
ENSMUSG00000022762	Ncam2	b
ENSMUSG00000039830	Olig2	b
ENSMUSG00000040666	Sh3bgr	b
ENSMUSG00000090223	Pcp4	b
ENSMUSG00000040605	Bace2	b
ENSMUSG00000092074	Dynlt1a	b
ENSMUSG00000033450	Tagap	b
ENSMUSG00000023826	Prkn	b
ENSMUSG00000048826	Dact2	b
ENSMUSG00000066720	Cldn9	b
ENSMUSG00000024130	Abca3	b
ENSMUSG00000044533	Rps2	b
ENSMUSG00000047507	Baiap3	b
ENSMUSG00000024112	Cacna1h	b
ENSMUSG00000024180	Tmem8	b
ENSMUSG00000062859	Tcp11	b
ENSMUSG00000015476	Prrt1	b
ENSMUSG00000067212	H2-T23	b
ENSMUSG00000056116	H2-T22	b
ENSMUSG00000023913	Pla2g7	b
ENSMUSG00000023960	Enpp5	b
ENSMUSG00000079471	Mymx	b
ENSMUSG00000004730	Adgre1	b
ENSMUSG00000095407	Tmem200c	b
ENSMUSG00000036533	Cdc42ep3	b
ENSMUSG00000024109	Nrxn1	b
ENSMUSG00000036855	Gjd4	b
ENSMUSG00000024421	Lama3	b
ENSMUSG00000041923	Nol4	b
ENSMUSG00000103037	Pcdhgb1	b
ENSMUSG00000039954	Stk32a	b
ENSMUSG00000024593	Megf10	b
ENSMUSG00000036412	Arsi	b
ENSMUSG00000024578	Il17b	b
ENSMUSG00000032735	Ablim3	b
ENSMUSG00000039529	Atp8b1	b
ENSMUSG00000024518	Rax	b
ENSMUSG00000035394	Cfap53	b
ENSMUSG00000059336	Slc14a1	b
ENSMUSG00000024647	Cbln2	b
ENSMUSG00000024900	Cpt1a	b
ENSMUSG00000083282	Ctsf	b
ENSMUSG00000006457	Actn3	b
ENSMUSG00000024818	Slc25a45	b
ENSMUSG00000046805	Mpeg1	b
ENSMUSG00000039126	Prune2	b
ENSMUSG00000052387	Trpm3	b
ENSMUSG00000052942	Glis3	b
ENSMUSG00000024899	Papss2	b
ENSMUSG00000035783	Acta2	b
ENSMUSG00000061132	Blnk	b
ENSMUSG00000025064	Col17a1	b
ENSMUSG00000043531	Sorcs1	b
ENSMUSG00000041362	Shtn1	b
ENSMUSG00000025911	Adhfe1	c
ENSMUSG00000026156	B3gat2	c
ENSMUSG00000026018	Ica1l	c
ENSMUSG00000055567	Unc80	c
ENSMUSG00000026227	2810459M11Rik	c
ENSMUSG00000047216	Cdh19	c
ENSMUSG00000118219	Gm29695	c
ENSMUSG00000040170	Fmo2	c
ENSMUSG00000026683	Nuf2	c
ENSMUSG00000056569	Mpz	c
ENSMUSG00000010175	Prox1	c
ENSMUSG00000026955	Sapcd2	c
ENSMUSG00000075334	Rprm	c
ENSMUSG00000026824	Kcnj3	c
ENSMUSG00000005233	Spc25	c
ENSMUSG00000068859	Sp9	c
ENSMUSG00000026999	Nup35	c
ENSMUSG00000042604	Kcna4	c
ENSMUSG00000027115	Kif18a	c
ENSMUSG00000045838	Ccdc9b	c
ENSMUSG00000072980	Oip5	c
ENSMUSG00000027306	Nusap1	c
ENSMUSG00000027379	Bub1	c
ENSMUSG00000048327	Ckap2l	c
ENSMUSG00000050558	Prokr2	c
ENSMUSG00000053166	Cdh22	c
ENSMUSG00000103034	Gm8797	c
ENSMUSG00000027855	Sycp1	c
ENSMUSG00000090066	1110002E22Rik	c
ENSMUSG00000028036	Ptgfr	c
ENSMUSG00000028175	Depdc1a	c
ENSMUSG00000028264	Spaca1	c
ENSMUSG00000073877	Gm13306	c
ENSMUSG00000043753	Dmrta1	c
ENSMUSG00000044254	Pcsk9	c
ENSMUSG00000028707	Dmbx1	c
ENSMUSG00000050966	Lin28a	c
ENSMUSG00000070691	Runx3	c
ENSMUSG00000028661	Epha8	c
ENSMUSG00000065999	Zfp985	c
ENSMUSG00000066000	Zfp979	c
ENSMUSG00000078495	Zfp984	c
ENSMUSG00000029022	Miip	c
ENSMUSG00000008348	Ubc	c
ENSMUSG00000070498	Tmem132b	c
ENSMUSG00000023964	Calcr	c
ENSMUSG00000009376	Met	c
ENSMUSG00000029695	Aass	c
ENSMUSG00000056215	Lrguk	c
ENSMUSG00000030088	Aldh1l1	c
ENSMUSG00000038527	C1rl	c
ENSMUSG00000023505	Cdca3	c
ENSMUSG00000042638	Gucy2c	c
ENSMUSG00000030223	Ptpro	c
ENSMUSG00000030226	Lmo3	c
ENSMUSG00000043432	Leng9	c
ENSMUSG00000030423	Pop4	c
ENSMUSG00000055102	Zfp819	c
ENSMUSG00000070564	Ntn5	c
ENSMUSG00000009471	Myod1	c
ENSMUSG00000030996	Art1	c
ENSMUSG00000060441	Trim5	c
ENSMUSG00000048065	Cyb5r2	c
ENSMUSG00000005611	Mrvi1	c
ENSMUSG00000030905	Crym	c
ENSMUSG00000030677	Kif22	c
ENSMUSG00000050994	Adgb	c
ENSMUSG00000078452	Raet1d	c
ENSMUSG00000075266	Cenpw	c
ENSMUSG00000019913	Sim1	c
ENSMUSG00000049641	Vgll2	c
ENSMUSG00000020080	Hkdc1	c
ENSMUSG00000055862	Izumo4	c
ENSMUSG00000096795	Zfp433	c
ENSMUSG00000020037	Rfx4	c
ENSMUSG00000036446	Lum	c
ENSMUSG00000019932	Kera	c
ENSMUSG00000000435	Myf5	c
ENSMUSG00000040258	Nxph4	c
ENSMUSG00000057228	Aadat	c
ENSMUSG00000036437	Npy1r	c
ENSMUSG00000064325	Hhip	c
ENSMUSG00000096039	D830030K20Rik	c
ENSMUSG00000022033	Pbk	c
ENSMUSG00000022034	Esco2	c
ENSMUSG00000058126	Tpm3-rs7	c
ENSMUSG00000032060	Cryab	c
ENSMUSG00000041064	Pif1	c
ENSMUSG00000040204	Pclaf	c
ENSMUSG00000032221	Mns1	c
ENSMUSG00000032368	Zic1	c
ENSMUSG00000032452	Clstn2	c
ENSMUSG00000074001	Klhl40	c
ENSMUSG00000020330	Hmmr	c
ENSMUSG00000020415	Pttg1	c
ENSMUSG00000020333	Acsl6	c
ENSMUSG00000050270	Tmem220	c
ENSMUSG00000018698	Lhx1	c
ENSMUSG00000025576	Rbfox3	c
ENSMUSG00000046159	Chrm3	c
ENSMUSG00000094338	H2bc13	c
ENSMUSG00000114279	H2bc14	c
ENSMUSG00000036181	H1f2	c
ENSMUSG00000069310	H3c3	c
ENSMUSG00000021391	Cenpp	c
ENSMUSG00000005320	Fgfr4	c
ENSMUSG00000021506	Pitx1	c
ENSMUSG00000055560	Zfp459	c
ENSMUSG00000045273	Cenph	c
ENSMUSG00000041431	Ccnb1	c
ENSMUSG00000021697	Depdc1b	c
ENSMUSG00000051456	Hspb3	c
ENSMUSG00000042258	Isl1	c
ENSMUSG00000002565	Scin	c
ENSMUSG00000001497	Pax9	c
ENSMUSG00000021071	Trim9	c
ENSMUSG00000042808	Gpx2	c
ENSMUSG00000021221	Dpf3	c
ENSMUSG00000043122	A530016L24Rik	c
ENSMUSG00000040420	Cdh18	c
ENSMUSG00000022309	Angpt1	c
ENSMUSG00000022311	Csmd3	c
ENSMUSG00000079018	Ly6c1	c
ENSMUSG00000039200	Atf7ip2	c
ENSMUSG00000116652	B830017H08Rik	c
ENSMUSG00000068428	Gmnc	c
ENSMUSG00000022548	Apod	c
ENSMUSG00000033031	Cip2a	c
ENSMUSG00000046160	Olig1	c
ENSMUSG00000116673	A630089N07Rik	c
ENSMUSG00000000579	Dynlt1c	c
ENSMUSG00000071984	Fndc1	c
ENSMUSG00000062753	AI413582	c
ENSMUSG00000062252	Lhfpl5	c
ENSMUSG00000024039	Cbs	c
ENSMUSG00000048440	Cyp4f16	c
ENSMUSG00000090877	Hspa1b	c
ENSMUSG00000045257	Morn2	c
ENSMUSG00000044201	Cdc25c	c
ENSMUSG00000078240	Gm3550	c
ENSMUSG00000024481	Lvrn	c
ENSMUSG00000045991	Onecut2	c
ENSMUSG00000024521	Pmaip1	c
ENSMUSG00000024868	Dkk1	c
ENSMUSG00000024766	Lipo3	c
ENSMUSG00000087303	Lipo2	c
ENSMUSG00000024989	Cep55	c
ENSMUSG00000037071	Scd1	c
ENSMUSG00000025216	Lbx1	c
