# Supplementary material for: WNT signaling coordinately controls mouse limb bud outgrowth and establishment of the digit-interdigit pattern
Source: Development. 2025 Jun 10;152(11):dev204606. doi: 10.1242/dev.204606 (PMC12188246; doi:10.1242/dev.204606)
Supplement: Table S3. — Linked to Fig. 1E. [file develop-152-204606-TableS3.xlsx]

## Sheet: Table S3
gene	panel	highlight
Wnt2b	WNT main	yes
Axin2	WNT main	yes
Notum	WNT main	yes
Apcdd1	WNT main	other
T	WNT main	yes
Tcf7	WNT main	other
Edar	WNT main	other
Wif1	WNT main	other
Rspo1	WNT main	other
Rspo4	WNT main	yes
Vax2	WNT main	other
Nkd1	WNT main	other
Nkd2	WNT main	other
Sfrp5	WNT main	other
Dkk1	WNT main	other
Dkk2	WNT main	yes
Fzd10	WNT main	other
Lgr6	WNT main	yes
Lgr5	WNT main	yes
Lrp8	WNT main	other
Sp5	WNT main	other
Sp9	WNT main	yes
Mycn	WNT main	other
Bmp4	BMP main	yes
Twist1	BMP main	yes
Twist2	BMP main	yes
Msx1	BMP main	yes
Grem1	BMP main	yes
Sost	BMP main	yes
Dusp4	FGF/HH main	yes
Dusp6	FGF/HH main	yes
Etv4	FGF/HH main	yes
Etv5	FGF/HH main	yes
Fgf4	FGF/HH main	yes
Fgf8	FGF/HH main	yes
Spry4	FGF/HH main	yes
Fgfr4	FGF/HH main	other
Shh	FGF/HH main	yes
Hhip	FGF/HH main	other
Sox5	chondrogenesis main	yes
Sox6	chondrogenesis main	yes
Sox9	chondrogenesis main	yes
Col2a1	chondrogenesis main	yes
Nog	chondrogenesis main	yes
Bmpr1b	chondrogenesis main	yes
Bmper	chondrogenesis main	yes
Col8a1	chondrogenesis main	other
Col9a2	chondrogenesis main	other
Col9a3	chondrogenesis main	other
Sulf1	chondrogenesis main	yes
Sfrp2	chondrogenesis main	yes
Fgf12	chondrogenesis main	other
