# Supplementary material for: WNT signaling coordinately controls mouse limb bud outgrowth and establishment of the digit-interdigit pattern
Source: Development. 2025 Jun 10;152(11):dev204606. doi: 10.1242/dev.204606 (PMC12188246; doi:10.1242/dev.204606)
Supplement: Table S4. — Linked to Fig. 2A. [file develop-152-204606-TableS4.xlsx]

## Sheet: Table S4
gene_id	gene_short_name	baseMean	log2FoldChange	lfcSE	stat	pvalue	padj
ENSMUSG00000048938	Nr1h5	184.276	-11.0429	1.18682	-9.3046	1.34496e-20	2.86036e-18
ENSMUSG00000046049	Rp1l1	85.95	-9.93639	1.20332	-8.25746	1.488e-16	1.9736e-14
ENSMUSG00000090121	Abhd12b	37.3696	-8.73242	1.2422	-7.02979	2.06849e-12	1.5814e-10
ENSMUSG00000026572	Tbx19	20.675	-7.90045	1.28202	-6.16252	7.15946e-10	3.53248e-08
ENSMUSG00000075304	Sp5	64.5663	-4.52792	0.42002	-10.7802	4.26729e-27	1.59506e-24
ENSMUSG00000048534	Jaml	24.7542	-4.21836	0.628116	-6.71589	1.86921e-11	1.25308e-09
ENSMUSG00000042988	Notum	80.2682	-3.42535	0.309674	-11.0611	1.93605e-28	7.96039e-26
ENSMUSG00000074934	Grem1	833.393	-2.93779	0.0954893	-30.7656	7.56198e-208	3.10923e-204
ENSMUSG00000071847	Apcdd1	1174.56	-2.51207	0.0777955	-32.2907	9.46011e-229	1.1669e-224
ENSMUSG00000060938	Rpl26	2160.89	-2.42214	0.295579	-8.19457	2.51497e-16	3.2655e-14
ENSMUSG00000038115	Ano2	22.3576	-2.19907	0.48029	-4.57863	4.68033e-06	9.42651e-05
ENSMUSG00000048450	Msx1	2101.98	-2.03877	0.0637629	-31.9743	2.48407e-224	1.53205e-220
ENSMUSG00000021567	Nkd2	1191.19	-2.03294	0.081183	-25.0414	2.16651e-138	3.81771e-135
ENSMUSG00000081683	Fzd10	1357	-1.98592	0.0705021	-28.1683	1.43091e-174	3.53005e-171
ENSMUSG00000000142	Axin2	1436.88	-1.96431	0.0757683	-25.9252	3.46699e-148	7.12755e-145
ENSMUSG00000059898	Dsc3	38.3778	-1.92787	0.397556	-4.84929	1.23902e-06	2.83549e-05
ENSMUSG00000061762	Tac1	22.8531	-1.78708	0.470239	-3.80037	0.000144482	0.00177685
ENSMUSG00000074715	Ccl28	20.582	-1.65548	0.483129	-3.42659	0.000611217	0.00592252
ENSMUSG00000049538	Adamts16	47.8778	-1.64663	0.353891	-4.65294	3.27236e-06	6.87641e-05
ENSMUSG00000028031	Dkk2	208.399	-1.62264	0.156733	-10.3529	4.05904e-25	1.3532e-22
ENSMUSG00000025219	Fgf8	472.479	-1.59075	0.107355	-14.8177	1.12646e-49	1.06883e-46
ENSMUSG00000029830	Svopl	110.315	-1.57826	0.206122	-7.6569	1.90479e-14	1.92587e-12
ENSMUSG00000001494	Sost	224.675	-1.57454	0.154524	-10.1897	2.20523e-24	6.63451e-22
ENSMUSG00000060548	Tnfrsf19	682.557	-1.54071	0.0909012	-16.9493	1.94699e-64	2.18328e-61
ENSMUSG00000020053	Igf1	1168.94	-1.53898	0.107122	-14.3667	8.37746e-47	7.38114e-44
ENSMUSG00000037169	Mycn	2040.44	-1.48573	0.0686842	-21.6313	9.11208e-104	1.40497e-100
ENSMUSG00000002633	Shh	209.39	-1.46899	0.1492	-9.84582	7.14539e-23	1.95863e-20
ENSMUSG00000043122	A530016L24Rik	31.5397	-1.45364	0.403652	-3.60122	0.000316726	0.00345125
ENSMUSG00000034310	Tmem132d	54.2983	-1.44522	0.33191	-4.35425	1.33525e-05	0.000234285
ENSMUSG00000025572	Tmc6	815.474	-1.41611	0.0827045	-17.1225	1.00808e-65	1.24347e-62
ENSMUSG00000020218	Wif1	487.5	-1.41515	0.110847	-12.7667	2.51564e-37	1.47764e-34
ENSMUSG00000062327	T	24.5971	-1.40083	0.426629	-3.28348	0.00102535	0.00902758
ENSMUSG00000035799	Twist1	5892.71	-1.38645	0.04739	-29.2563	3.73846e-188	1.15285e-184
ENSMUSG00000048482	Bdnf	147.303	-1.37802	0.180339	-7.64128	2.15072e-14	2.15684e-12
ENSMUSG00000084897	Gm14226	394.588	-1.37784	0.114906	-11.991	3.96165e-33	1.95468e-30
ENSMUSG00000042793	Lgr6	43.1995	-1.37147	0.335292	-4.09039	4.30649e-05	0.000635413
ENSMUSG00000007805	Twist2	179.357	-1.36872	0.173974	-7.86739	3.6211e-15	4.06057e-13
ENSMUSG00000043155	Hpdl	29.6656	-1.33878	0.384286	-3.4838	0.000494344	0.00497449
ENSMUSG00000004552	Ctse	53.5459	-1.2974	0.302299	-4.29178	1.77249e-05	0.000298822
ENSMUSG00000027737	Slc7a11	274.563	-1.25213	0.149353	-8.38367	5.13006e-17	7.27348e-15
ENSMUSG00000029757	Dync1i1	50.7866	-1.21651	0.305089	-3.98738	6.68077e-05	0.000920752
ENSMUSG00000039092	Sptlc3	24.7992	-1.21355	0.415812	-2.9185	0.00351723	0.0238641
ENSMUSG00000035964	Tmem59l	196.05	-1.19636	0.171176	-6.98909	2.76666e-12	2.0809e-10
ENSMUSG00000078249	Hmga1b	1876.66	-1.19422	0.343084	-3.48085	0.000499831	0.00502479
ENSMUSG00000036304	Zdhhc23	68.6276	-1.18376	0.273815	-4.32321	1.53776e-05	0.000265291
ENSMUSG00000021765	Fst	58.6725	-1.18209	0.275458	-4.29136	1.77579e-05	0.000298822
ENSMUSG00000031636	Pdlim3	30.5501	-1.17285	0.392324	-2.98949	0.00279445	0.0199361
ENSMUSG00000038151	Prdm1	164.186	-1.16315	0.173155	-6.71736	1.85043e-11	1.24727e-09
ENSMUSG00000034324	Tmem132c	3002.48	-1.15588	0.0564281	-20.4841	2.98467e-93	4.09066e-90
ENSMUSG00000094786	Gm14403	160.533	-1.14497	0.22225	-5.1517	2.58131e-07	7.0288e-06
ENSMUSG00000045349	Sh2d5	99.186	-1.13167	0.219415	-5.15769	2.50012e-07	6.83792e-06
ENSMUSG00000074575	Kcng1	51.3013	-1.11468	0.309746	-3.5987	0.000319807	0.00348175
ENSMUSG00000062760	Shisal1	42.8635	-1.10408	0.312162	-3.53688	0.000404889	0.00423605
ENSMUSG00000078495	Zfp984	290.466	-1.0983	0.381933	-2.87562	0.00403232	0.0264574
ENSMUSG00000028640	Tfap2c	383.717	-1.0964	0.126145	-8.69161	3.57349e-18	5.72454e-16
ENSMUSG00000024245	Tmem178	127.374	-1.08862	0.184301	-5.90679	3.48842e-09	1.43912e-07
ENSMUSG00000053025	Sv2b	43.79	-1.08299	0.326393	-3.31806	0.000906466	0.00817941
ENSMUSG00000027859	Ngf	30.678	-1.08112	0.397536	-2.71954	0.00653721	0.0391629
ENSMUSG00000079679	Vwde	59.4311	-1.07825	0.295513	-3.64874	0.000263528	0.00295511
ENSMUSG00000024868	Dkk1	307.36	-1.06788	0.132973	-8.0308	9.68395e-16	1.1269e-13
ENSMUSG00000031661	Nkd1	1292.41	-1.06527	0.0712563	-14.9498	1.56147e-50	1.60506e-47
ENSMUSG00000028885	Smpdl3b	71.3415	-1.05518	0.247686	-4.26016	2.04278e-05	0.000336746
ENSMUSG00000030609	Aen	925.87	-1.05429	0.0822296	-12.8213	1.24629e-37	7.6865e-35
ENSMUSG00000000296	Tpd52l1	206.117	-1.04554	0.161253	-6.48385	8.94115e-11	5.31508e-09
ENSMUSG00000027596	a	249.178	-1.04061	0.138924	-7.49052	6.8601e-14	6.41055e-12
ENSMUSG00000051617	Krt9	49.5584	-1.03857	0.301996	-3.43904	0.000583792	0.00571677
ENSMUSG00000022367	Has2	387.025	-1.03704	0.115273	-8.99638	2.33289e-19	4.17046e-17
ENSMUSG00000020140	Lgr5	78.2069	-1.0314	0.257082	-4.01194	6.02215e-05	0.00084317
ENSMUSG00000021835	Bmp4	1331.54	-1.02839	0.0726412	-14.1571	1.68777e-45	1.38791e-42
ENSMUSG00000000560	Gabra2	43.5903	-1.02209	0.310833	-3.28823	0.0010082	0.00892763
ENSMUSG00000093979	Gm2237	39.0715	-1.01387	0.325964	-3.11037	0.00186855	0.0145325
ENSMUSG00000052981	Ube2ql1	121.573	-1.01187	0.223894	-4.51941	6.20131e-06	0.000120462
ENSMUSG00000027840	Wnt2b	56.0989	-1.00411	0.309876	-3.24037	0.00119375	0.0101891
